# Supplementary material for: Analysis of the Role of the SRC Tyrosine Kinase and Podoplanin in the Process of Entosis
Source: Cancers (Basel). 2025 Sep 29;17(19):3173. doi: 10.3390/cancers17193173 (PMC12523579; doi:10.3390/cancers17193173)
Supplement: Supplementary file 1 [file cancers-17-03173-s001.zip]

Archive with 1 entries (1 files):
- cancers-3876692-supplementary.pdf
